# Supplementary material for: Subcutaneous Adipose Tissue Measured by B-Mode Ultrasound to Assess and Monitor Obesity and Cardio–Metabolic Risk in Children and Adolescents
Source: Biology (Basel). 2021 May 20;10(5):449. doi: 10.3390/biology10050449 (PMC8161059; doi:10.3390/biology10050449)
Supplement: Supplementary file 1 [file biology-10-00449-s001.zip]

Archive with 1 entries (1 files):
- biology-1199381-supplementary.pdf
